# Supplementary material for: Cardiovascular magnetic resonance characterization of left ventricular non-compaction provides independent prognostic information in patients with incident heart failure or suspected cardiomyopathy
Source: J Cardiovasc Magn Reson. 2014 Oct 2;16(1):64. doi: 10.1186/s12968-014-0064-2 (PMC4181715; doi:10.1186/s12968-014-0064-2)
Supplement: Additional file 1: — Short-axis cine True-FISP images from the patient depicted in Figure 3 A. The region corresponding to dense LGE in the lateral LV wall demonstrates systolic thickening and endocardial shortening. [file 12968_2014_64_MOESM1_ESM.zip]

Archive with 1 entries (1 files):
- 5452354939937988_add2.avi
